# Supplementary material for: Messinian age and savannah environment of the possible hominin Graecopithecus from Europe
Source: PLoS One. 2017 May 22;12(5):e0177347. doi: 10.1371/journal.pone.0177347 (PMC5439672; doi:10.1371/journal.pone.0177347)
Supplement: S1 Table — (XLSX) [file pone.0177347.s006.xlsx]

## Sheet: Tabelle1
S1 Table. Ionic composition of soluble salts from eolian silt of the Pikermi Formation (Athens and Mesogea Basins)
Sample	PV3 -0.6	PV3 0.15	PV3 2.60	PV1 0.15	PV1 2.20	PV1 2.30	CA 0.15	CA 1.05	CA 1.50	CA 1.95	CA 2.35	CA 2.75	CA 3.00	CA 3.25	CB 0.07	CB 0.20	CB 0.95	CA 5.10	CB 1.95	CB 2.35	CB 2.50	CB 3.70	Pyrgos 1	Pyrgos 2	Pyrgos 3
Age (Ma)	7.328	7.317	7.29	7.273	7.242	7.243	7.216	7.205	7.194	7.191	7.185	7.182	7.18	7.178	7.175	7.174	7.169	7.165	7.162	7.157	7.149	7.14	7.175	7.175	7.175
Sample weight (g)	0.2086	0.2291	0.2024	0.2108	0.2082	0.2075	0.916	0.2127	0.2101	0.2026	0.2104	0.767	0.2034	0.2182	0.217	0.234	0.2059	0.2189	0.2237	0.2104	0.202	0.2192	0.2039	0.2038	0.2104
Water addition (ml)	30	30	30	30	30	30	30	30	30	30	30	30	30	30	30	30	30	30	30	30	30	30	30	30	30
Concentration
in leachate (µg/l)
Li	1	0.2	0.4	0.4	1	1	4.2	3	3	0.2	4	5.9	4	2	2	2	2	1	1	1	1	0.4	1	1	1
Na	3634	5198	6394	666	5706	4091	74300	10996	15389	46228	29614	149500	92125	17319	55130	36454	55400	10106	24560	35746	17055	12176	298	377	640
K	358	517	349	263	287	253	960	559	364	795	552	2180	876	363	655	458	667	293	275	424	235	216	428	499	631
Mg	915	994	1187	404	653	730	1330	985	1251	4463	5584	9840	8422	3390	7162	1772	8055	297	826	1805	1833	819	536	637	839
Ca	12366	9089	9962	10179	11181	11070	4350	9978	11284	26448	34816	49100	50658	18472	25993	12750	32371	6024	1595	6492	8485	5802	13885	16522	16503
F	43	38	46	101	43	41	390	113	53	99	179	380	342	36	149	185	340	45	243	294	261	224	36	64	49
Cl	4163	5759	5438	477	6967	4180	46000	2746	19626	57791	45012	252600	89735	26321	69885	37656	69379	365	19843	34440	20851	6052	106	97	142
Br	15	6	11		17	8	104	3	52	156	93	270	222	30	245	100	186		43	71	49	8
NO3	5	13		19	4	5	1650	111	392	1375	901	6300	2128	904	36	13	292	4	24	2	3	4	51	34	54
PO4	8		9	7	7	12	120	31	23	9	0	100	4	7	7	12	6	63	168	32	6	14
SO4	1206	1555	1428	229	712	632	50100	8079	2092	23780	43461	73400	55249	23939	2525	9487	25333	2235	5203	3140	1599	1739	127	223	123
TSS in leachate (mg/l)	22.714	23.1692	24.8244	12.3804	25.578	21.078	179.308	33.604	50.529	161.144	160.216	543.676	299.765	90.783	161.789	98.889	192.107	19.433	52.781	82.447	50.378	27.0544	15.499	18.4543	18.9824
TSS in sample (%)	0.326663	0.303394	0.303394	0.176192	0.368559	0.304742	0.587254	0.473963	0.721499	2.38614	2.28445	2.1265	4.42131	1.24816	2.23671	1.26781	2.79903	0.266327	0.707836	1.17558	0.748188	0.37027	0.228038	0.271653	0.270662
ionic ratios
Na/Cl	0.872928	0.902587	1.1758	1.39623	0.819004	0.978708	1.61522	4.00437	0.784113	0.799917	0.657913	0.591845	1.02663	0.657992	0.788867	0.968079	0.798513	27.6877	1.23772	1.03792	0.817946	2.0119	2.81132	3.8866	4.50704
Ca/Cl	2.97045	1.57823	1.83192	21.3396	1.60485	2.64833	0.0945652	3.63365	0.574952	0.457649	0.773483	0.194378	0.564529	0.701797	0.37194	0.338591	0.466582	16.5041	0.080381	0.188502	0.406935	0.958691	130.991	170.33	116.218
Molar ratios
Na/Cl	1.34616	1.3919	1.81322	2.15315	1.263	1.50928	2.49086	6.17521	1.2092	1.23357	1.01458	0.912695	1.58319	1.0147	1.21653	1.49289	1.2314	42.6977	1.90871	1.6006	1.26137	3.10258	4.33539	5.9936	6.95039
Cl/Br	625.505	2163.27	1114.2		923.661	1177.61	996.873	2062.98	850.636	834.932	1090.84	2108.56	911.013	1977.41	642.885	848.691	840.68		1040.05	1093.25	959.061	1705
kation loading (Ʃ+)	25.7928	23.2413	26.4574	17.324	26.0213	23.9357	107.506	32.1603	40.3551	111.547	104.992	294.583	217.536	58.9099	129.046	71.392	141.193	23.1683	36.6913	61.1505	39.6679	26.7641	22.8453	27.1866	28.1013
anion loading (Ʃ-)	4.35951	5.91303	5.57883	0.721985	6.42299	4.01337	71.7846	7.63251	18.2287	64.6441	65.9884	263.438	112.099	37.7372	61.0645	38.1372	75.2848	1.83756	20.6115	31.6263	19.0804	6.57927	0.250543	0.338881	0.300487
Ʃ-/Ʃ+	0.16902	0.254418	0.210861	0.0416754	0.246836	0.167673	0.667724	0.237327	0.451707	0.579522	0.628508	0.894276	0.515312	0.640592	0.4732	0.534194	0.533203	0.0793135	0.561755	0.517188	0.481003	0.245824	0.010967	0.012465	0.010693
