# Supplementary material for: Messinian age and savannah environment of the possible hominin Graecopithecus from Europe
Source: PLoS One. 2017 May 22;12(5):e0177347. doi: 10.1371/journal.pone.0177347 (PMC5439672; doi:10.1371/journal.pone.0177347)
Supplement: S2 Table — Sample CA 2.75, n = 60 measured zircon grains, red siltstone, Pikermi Formation, Red Conglomeratic Member, sub-section Chomateri A (coordinates: N 38° 00’ 48”, E 23° 57’ 46”). Grey shading indicate recommended ages in the range of concordance of 90–110%. Discordant ages (below or above the range of concordance of 90–110%) are indicated by italic font style. (XLSX) [file pone.0177347.s007.xlsx]

## Sheet: PlotDat2
Source sheet	all data	0.268384	0.0381095	0	0	0.217708	0.0315113	0.290683	0.0387614	0.314014	0.0398496	0.412188	0.0531034	0.652187	0.077898	0.647079	0.0779883	0.720115	0.0872274	0.72708	0.0879975	0.781072	0.0925676	0.796834	0.0937897	0.838465	0.0931921	0.798723	0.0941732	0.813122	0.0955122	0.799852	0.0950283	0.819894	0.0950051	0.881697	0.103088	0.876629	0.102013	0.890971	0.103397	0.916029	0.103722	0.910413	0.10779	0.930403	0.107178	1.00726	0.11024
Plot name	Concordia0	0.276802	0.0391865	0.120359	0.0180623	0.482812	0.0640155	0.289769	0.0390949	0.312498	0.0403145	0.41099	0.0535326	0.649515	0.0788782	0.645166	0.0786255	0.71845	0.0878398	0.725206	0.0886819	0.779178	0.093239	0.794734	0.0945402	0.834694	0.094194	0.796662	0.0949127	0.81049	0.096463	0.797987	0.0956998	0.817572	0.0957796	0.879235	0.103922	0.874659	0.102705	0.888617	0.104228	0.913178	0.10468	0.908037	0.108189	0.928197	0.10795	1.00395	0.111177
Plot Type	1	0.382979	0.0522218	0.255205	0.0364508	0.805631	0.097544	0.287123	0.0393487	0.30809	0.0406879	0.407524	0.0538556	0.641802	0.0795658	0.63962	0.0791076	0.713659	0.0882383	0.719829	0.0890982	0.773707	0.0937088	0.788674	0.0950515	0.823719	0.0949998	0.790722	0.095409	0.802921	0.0970673	0.792624	0.0961196	0.810845	0.0963503	0.872182	0.104369	0.868996	0.103129	0.881849	0.104745	0.904927	0.105371	0.901232	0.108075	0.921852	0.108433	0.994332	0.111908
1st free col	85	0.587298	0.0752657	0.406281	0.0551714	1.19873	0.132129	0.282958	0.039502	0.301147	0.0409398	0.402069	0.0540462	0.629673	0.0799051	0.63089	0.0793955	0.706131	0.0883906	0.711383	0.0892125	0.765103	0.093939	0.779148	0.0952824	0.806429	0.0955443	0.781384	0.095622	0.791029	0.0972761	0.784199	0.0962536	0.800258	0.096671	0.861108	0.104392	0.860098	0.103252	0.871215	0.104907	0.891945	0.105737	0.890551	0.107458	0.911881	0.108588	0.979187	0.112375
Sigma Level	2	0.600319	0.0767108	0.57554	0.0742302	1.67741	0.167804	0.277613	0.0395425	0.292232	0.0410495	0.395067	0.054089	0.614112	0.0798685	0.619683	0.0794659	0.696475	0.0882844	0.700553	0.0890155	0.754063	0.0939108	0.766925	0.0952141	0.784225	0.0957833	0.769404	0.0955343	0.775776	0.0970725	0.773394	0.0960912	0.78667	0.0967158	0.846911	0.103989	0.848687	0.103063	0.857576	0.104699	0.875284	0.105749	0.876858	0.106387	0.899092	0.108403	0.95974	0.112539
Absolute Errs	FALSE	0.67987	0.0851997	0.765171	0.0936333	2.2603	0.204603	0.271521	0.0394669	0.282067	0.0410084	0.387086	0.0539806	0.596378	0.0794589	0.606908	0.0793131	0.685474	0.0879283	0.688217	0.0885233	0.741482	0.0936267	0.752997	0.0948521	0.758906	0.0956976	0.755754	0.0951532	0.758399	0.096473	0.761084	0.0956453	0.77118	0.0964809	0.830741	0.103193	0.835687	0.102577	0.842038	0.104139	0.856292	0.105407	0.861263	0.10495	0.884521	0.107893	0.937566	0.112388
Symbol Type	1	0.681957	0.0853708	0.977626	0.113387	2.97009	0.242562	0.265174	0.0392814	0.271476	0.0408196	0.378773	0.0537297	0.577909	0.0787097	0.593599	0.0789495	0.674019	0.0873511	0.675373	0.0877756	0.728377	0.0931096	0.738491	0.0942257	0.732522	0.0952941	0.741538	0.0945094	0.740304	0.0955262	0.748267	0.0949521	0.755044	0.0959856	0.813908	0.102069	0.822152	0.101834	0.825859	0.103272	0.83651	0.104738	0.845029	0.103262	0.869349	0.107099	0.914462	0.111933
Inverse Plot	FALSE	0.735033	0.0907507	1.21565	0.133497	3.83441	0.281716	0.259087	0.0390009	0.261316	0.0404986	0.3708	0.0533566	0.5602	0.0776815	0.580834	0.0784045	0.663038	0.0865997	0.663063	0.0868332	0.715812	0.0924013	0.724584	0.0933857	0.707212	0.0946054	0.727908	0.0936551	0.722959	0.0943087	0.735981	0.0940679	0.739569	0.0952698	0.797776	0.100707	0.809177	0.100895	0.81035	0.102169	0.817539	0.103796	0.829472	0.101461	0.854804	0.106085	0.892299	0.111212
Color Plot	TRUE	0.745872	0.091589	1.48233	0.153971	4.8869	0.322105	0.253754	0.0386482	0.252411	0.0400712	0.363814	0.0528916	0.544687	0.0764575	0.569648	0.0777223	0.653421	0.0857348	0.652284	0.0857722	0.704804	0.0915594	0.712401	0.0924002	0.685025	0.0936873	0.71597	0.0926596	0.707768	0.0929192	0.725222	0.0930641	0.726009	0.0943915	0.783651	0.0992184	0.797813	0.0998342	0.796767	0.100918	0.800917	0.102658	0.815852	0.0996922	0.842066	0.104934	0.872873	0.110282
3D plot	FALSE	0.745771	0.0917743	1.7811	0.174814	6.16853	0.363766	0.249606	0.0382519	0.245481	0.0395722	0.35838	0.0523723	0.532625	0.075137	0.560947	0.0769582	0.645946	0.0848266	0.643908	0.0846788	0.696245	0.0906519	0.70293	0.0913489	0.66776	0.0926142	0.706689	0.0916034	0.695963	0.0914703	0.71686	0.0920222	0.715462	0.093422	0.772679	0.0977231	0.788983	0.0987387	0.786211	0.0996217	0.787989	0.101415	0.805272	0.0980991	0.832166	0.103739	0.857758	0.10922
Linear	FALSE	0.748778	0.0919113	2.11583	0.196034	7.72917	0.40674	0.246979	0.037844	0.241089	0.0390419	0.354939	0.0518408	0.524993	0.0738269	0.555435	0.076174	0.641219	0.0839486	0.638615	0.0836414	0.690829	0.0897525	0.696937	0.0903171	0.656815	0.0914731	0.700818	0.0905722	0.688498	0.0900793	0.711574	0.0910265	0.708783	0.0924397	0.765747	0.0963424	0.7834	0.0976971	0.779537	0.0983844	0.779804	0.100169	0.798589	0.0968108	0.825905	0.102596	0.848179	0.108111
Data Range	AC3:AG40	0.749551	0.0921856	2.49085	0.217637	9.62957	0.451068	0.246086	0.0374577	0.239591	0.0385234	0.35377	0.0513402	0.522409	0.0726334	0.55356	0.0754333	0.639624	0.083172	0.636834	0.0827441	0.688993	0.0889339	0.694909	0.0893883	0.653076	0.0903564	0.698832	0.0896495	0.68598	0.088859	0.709792	0.0901578	0.706512	0.0915243	0.763418	0.0951883	0.781518	0.0967937	0.777285	0.0973066	0.777024	0.0990203	0.796345	0.0959317	0.823792	0.101599	0.84491	0.107045
Filled Symbols	FALSE	0.754822	0.0925931	2.911	0.23963	11.9437	0.496793	0.247	0.0371241	0.241107	0.0380585	0.354967	0.0509111	0.525082	0.0716531	0.555473	0.0747961	0.641289	0.0825596	0.638707	0.0820596	0.690887	0.0882625	0.69701	0.0886379	0.656847	0.0893546	0.700893	0.08891	0.688612	0.0879082	0.711658	0.0894863	0.708834	0.0907499	0.76588	0.0943541	0.783488	0.0961018	0.779639	0.0964755	0.779875	0.098062	0.798722	0.0955329	0.825998	0.100827	0.848218	0.106108
ConcAge	FALSE	0.763203	0.0932647	3.38173	0.262021	14.7617	0.543959	0.249646	0.0368704	0.245515	0.0376851	0.358434	0.0505881	0.532795	0.0709655	0.561019	0.074314	0.64608	0.0821611	0.644085	0.0816434	0.696358	0.0877927	0.703069	0.0881265	0.667822	0.0885488	0.706833	0.0884137	0.696181	0.0873039	0.71702	0.0890666	0.715561	0.0901792	0.772934	0.0939075	0.789151	0.0956772	0.786407	0.0959584	0.788126	0.0973718	0.805527	0.0956467	0.832343	0.100344	0.857834	0.105377
ConcSwap	FALSE	0.822558	0.0991383	3.90911	0.284816	18.1931	0.592611	0.25381	0.0367171	0.252458	0.0374332	0.363889	0.0503974	0.544923	0.0706263	0.569749	0.074026	0.653608	0.0820088	0.652531	0.0815291	0.704962	0.0875625	0.712595	0.0878956	0.685112	0.0880043	0.716171	0.0882007	0.708073	0.0870951	0.725445	0.0889325	0.726148	0.0898585	0.784007	0.0938847	0.798048	0.0955546	0.797041	0.0957973	0.801108	0.0970057	0.816208	0.0962641	0.842314	0.100189	0.872979	0.10491
1st Symbol-row	1	0.829073	0.0994032	4.49997	0.308022	22.3716	0.642797	0.259155	0.0366766	0.261373	0.0373235	0.37089	0.0503546	0.560485	0.0706629	0.580956	0.0739556	0.663264	0.082115	0.663361	0.0817261	0.716002	0.0875906	0.724818	0.0879639	0.707316	0.0877652	0.728151	0.0882883	0.723326	0.0872987	0.73625	0.089095	0.739737	0.0898137	0.798204	0.0942875	0.809459	0.0957437	0.81068	0.0960051	0.817769	0.0969932	0.829901	0.0973348	0.855103	0.100374	0.892426	0.104746
		0.834128	0.100352	5.16194	0.331648	IsoLine	IsoLine	0.265248	0.0367522	0.271537	0.0373646	0.378871	0.0504631	0.578218	0.0710724	0.593731	0.0741084	0.674265	0.0824711	0.675697	0.0822183	0.728584	0.0878747	0.738746	0.0883259	0.732636	0.0878509	0.741802	0.0886695	0.740704	0.0878982	0.74856	0.0895408	0.755226	0.0900485	0.814374	0.0950833	0.822459	0.0962293	0.826218	0.0965651	0.836761	0.0973354	0.845496	0.0987723	0.869674	0.100884	0.9146	0.104897
		0.846526	0.101371	5.90359	0.355701			0.271595	0.0369377	0.282129	0.0375534	0.387185	0.050714	0.596688	0.0718216	0.60704	0.074472	0.68572	0.0830483	0.68854	0.0829659	0.741688	0.0883919	0.753252	0.0889523	0.759019	0.0882545	0.756018	0.0893133	0.758798	0.0888451	0.761377	0.090234	0.771362	0.0905439	0.831207	0.0962076	0.835995	0.0969721	0.842397	0.0974319	0.856543	0.0980045	0.86173	0.10046	0.884846	0.101678	0.937704	0.105352
		0.853379	0.101861	6.7345	0.380188			0.277681	0.0372182	0.292289	0.0378744	0.395158	0.0510871	0.614396	0.0728499	0.619805	0.075017	0.696701	0.0837997	0.70085	0.0839084	0.754253	0.0891001	0.767159	0.0897923	0.78433	0.0889432	0.769647	0.0901675	0.776143	0.0900625	0.773663	0.0911183	0.786837	0.0912597	0.847339	0.0975693	0.84897	0.0979117	0.857906	0.0985352	0.875514	0.0989464	0.877287	0.102261	0.899391	0.102692	0.959867	0.106073
		0.877098	0.104389	7.66542	0.405117			0.283015	0.0375709	0.301194	0.0383018	0.402144	0.0515521	0.62991	0.0740738	0.630991	0.0756992	0.706319	0.0846646	0.71163	0.0849693	0.765261	0.0899421	0.779342	0.0907778	0.806516	0.0898613	0.781586	0.0911631	0.791334	0.091452	0.784422	0.092122	0.800397	0.0921379	0.861464	0.0990581	0.860333	0.0989723	0.871489	0.0997857	0.892136	0.100085	0.890907	0.10403	0.912129	0.103843	0.979292	0.107003
		0.926083	0.108642	8.70839	0.430497			0.287163	0.0379672	0.308124	0.0388008	0.407578	0.0520714	0.641971	0.0753943	0.639692	0.0764633	0.713794	0.0855728	0.720005	0.0860628	0.77382	0.0908495	0.788814	0.0918291	0.823781	0.0909343	0.790867	0.0922192	0.803139	0.0929009	0.792784	0.0931639	0.810944	0.0931074	0.872436	0.100553	0.869164	0.100068	0.882045	0.101082	0.905064	0.101327	0.901487	0.105623	0.92203	0.105038	0.994407	0.108065
		0.950314	0.110644	9.87688	0.456335			0.28979	0.0383751	0.312515	0.0393311	0.411018	0.0526028	0.649603	0.0767044	0.645204	0.0772475	0.71852	0.0864508	0.725298	0.0871002	0.779237	0.091749	0.794806	0.0928609	0.834727	0.0920754	0.796738	0.0932504	0.810604	0.0942919	0.79807	0.0941596	0.817624	0.0940897	0.879368	0.101934	0.874746	0.101109	0.888719	0.102319	0.913249	0.102573	0.90817	0.106911	0.92829	0.106181	1.00399	0.109174
		0.996749	0.114926	11.186	0.482639			0.290683	0.0387614	0.314014	0.0398496	0.412188	0.0531034	0.652187	0.077898	0.647079	0.0779883	0.720115	0.0872274	0.72708	0.0879975	0.781072	0.0925676	0.796834	0.0937897	0.838465	0.0931921	0.798723	0.0941732	0.813122	0.0955122	0.799852	0.0950283	0.819894	0.0950051	0.881697	0.103088	0.876629	0.102013	0.890971	0.103397	0.916029	0.103722	0.910413	0.10779	0.930403	0.107178	1.00726	0.11024
		1.06329	0.120726	12.6527	0.509419
		1.18692	0.13108	14.296	0.536683
		1.21638	0.132392	16.137	0.564439
		1.49797	0.154126	18.1996	0.592696
		1.66261	0.166889	20.5104	0.621464
		1.79836	0.174395	23.0994	0.650751
		1.84765	0.177705	26	0.680567
		2.14587	0.196757	26	0.680567
		2.62023	0.224555	IsoLine	IsoLine
		4.13757	0.292898
		6.46549	0.362997
		9.20375	0.437959
		12.2093	0.503289
		12.1951	0.497487
		19.7206	0.609456
		IsoLine	IsoLine
[truncated: 34 more columns]

## Sheet: PlotDat0
Source sheet	all data	0.268384	0.0381095	0	0	0.103498	0.0156334	0.290683	0.0387614	0.314014	0.0398496	0.412188	0.0531034	0.652187	0.077898	0.647079	0.0779883	0.720115	0.0872274	0.72708	0.0879975	0.781072	0.0925676	0.796834	0.0937897	0.838465	0.0931921	0.798723	0.0941732	0.813122	0.0955122	0.799852	0.0950283	0.819894	0.0950051	0.881697	0.103088	0.876629	0.102013	0.890971	0.103397	0.916029	0.103722	0.910413	0.10779	0.930403	0.107178	1.00726	0.11024
Plot name	Concordia0	0.276802	0.0391865	0.0522603	0.00805598	0.217708	0.0315113	0.289769	0.0390949	0.312498	0.0403145	0.41099	0.0535326	0.649515	0.0788782	0.645166	0.0786255	0.71845	0.0878398	0.725206	0.0886819	0.779178	0.093239	0.794734	0.0945402	0.834694	0.094194	0.796662	0.0949127	0.81049	0.096463	0.797987	0.0956998	0.817572	0.0957796	0.879235	0.103922	0.874659	0.102705	0.888617	0.104228	0.913178	0.10468	0.908037	0.108189	0.928197	0.10795	1.00395	0.111177
Plot Type	1	0.382979	0.0522218	0.107252	0.0161769	0.343738	0.0476374	0.287123	0.0393487	0.30809	0.0406879	0.407524	0.0538556	0.641802	0.0795658	0.63962	0.0791076	0.713659	0.0882383	0.719829	0.0890982	0.773707	0.0937088	0.788674	0.0950515	0.823719	0.0949998	0.790722	0.095409	0.802921	0.0970673	0.792624	0.0961196	0.810845	0.0963503	0.872182	0.104369	0.868996	0.103129	0.881849	0.104745	0.904927	0.105371	0.901232	0.108075	0.921852	0.108433	0.994332	0.111908
1st free col	85	0.587298	0.0752657	0.165117	0.0243632	0.482812	0.0640155	0.282958	0.039502	0.301147	0.0409398	0.402069	0.0540462	0.629673	0.0799051	0.63089	0.0793955	0.706131	0.0883906	0.711383	0.0892125	0.765103	0.093939	0.779148	0.0952824	0.806429	0.0955443	0.781384	0.095622	0.791029	0.0972761	0.784199	0.0962536	0.800258	0.096671	0.861108	0.104392	0.860098	0.103252	0.871215	0.104907	0.891945	0.105737	0.890551	0.107458	0.911881	0.108588	0.979187	0.112375
Sigma Level	2	0.600319	0.0767108	0.226006	0.0326154	0.636279	0.0806498	0.277613	0.0395425	0.292232	0.0410495	0.395067	0.054089	0.614112	0.0798685	0.619683	0.0794659	0.696475	0.0882844	0.700553	0.0890155	0.754063	0.0939108	0.766925	0.0952141	0.784225	0.0957833	0.769404	0.0955343	0.775776	0.0970725	0.773394	0.0960912	0.78667	0.0967158	0.846911	0.103989	0.848687	0.103063	0.857576	0.104699	0.875284	0.105749	0.876858	0.106387	0.899092	0.108403	0.95974	0.112539
Absolute Errs	FALSE	0.67987	0.0851997	0.290078	0.0409341	0.805631	0.097544	0.271521	0.0394669	0.282067	0.0410084	0.387086	0.0539806	0.596378	0.0794589	0.606908	0.0793131	0.685474	0.0879283	0.688217	0.0885233	0.741482	0.0936267	0.752997	0.0948521	0.758906	0.0956976	0.755754	0.0951532	0.758399	0.096473	0.761084	0.0956453	0.77118	0.0964809	0.830741	0.103193	0.835687	0.102577	0.842038	0.104139	0.856292	0.105407	0.861263	0.10495	0.884521	0.107893	0.937566	0.112388
Symbol Type	1	0.681957	0.0853708	0.357497	0.0493199	0.99251	0.114702	0.265174	0.0392814	0.271476	0.0408196	0.378773	0.0537297	0.577909	0.0787097	0.593599	0.0789495	0.674019	0.0873511	0.675373	0.0877756	0.728377	0.0931096	0.738491	0.0942257	0.732522	0.0952941	0.741538	0.0945094	0.740304	0.0955262	0.748267	0.0949521	0.755044	0.0959856	0.813908	0.102069	0.822152	0.101834	0.825859	0.103272	0.83651	0.104738	0.845029	0.103262	0.869349	0.107099	0.914462	0.111933
Inverse Plot	FALSE	0.735033	0.0907507	0.428441	0.0577732	1.19873	0.132129	0.259087	0.0390009	0.261316	0.0404986	0.3708	0.0533566	0.5602	0.0776815	0.580834	0.0784045	0.663038	0.0865997	0.663063	0.0868332	0.715812	0.0924013	0.724584	0.0933857	0.707212	0.0946054	0.727908	0.0936551	0.722959	0.0943087	0.735981	0.0940679	0.739569	0.0952698	0.797776	0.100707	0.809177	0.100895	0.81035	0.102169	0.817539	0.103796	0.829472	0.101461	0.854804	0.106085	0.892299	0.111212
Color Plot	TRUE	0.745872	0.091589	0.503091	0.0662946	1.42629	0.149828	0.253754	0.0386482	0.252411	0.0400712	0.363814	0.0528916	0.544687	0.0764575	0.569648	0.0777223	0.653421	0.0857348	0.652284	0.0857722	0.704804	0.0915594	0.712401	0.0924002	0.685025	0.0936873	0.71597	0.0926596	0.707768	0.0929192	0.725222	0.0930641	0.726009	0.0943915	0.783651	0.0992184	0.797813	0.0998342	0.796767	0.100918	0.800917	0.102658	0.815852	0.0996922	0.842066	0.104934	0.872873	0.110282
3D plot	FALSE	0.745771	0.0917743	0.581643	0.0748846	1.67741	0.167804	0.249606	0.0382519	0.245481	0.0395722	0.35838	0.0523723	0.532625	0.075137	0.560947	0.0769582	0.645946	0.0848266	0.643908	0.0846788	0.696245	0.0906519	0.70293	0.0913489	0.66776	0.0926142	0.706689	0.0916034	0.695963	0.0914703	0.71686	0.0920222	0.715462	0.093422	0.772679	0.0977231	0.788983	0.0987387	0.786211	0.0996217	0.787989	0.101415	0.805272	0.0980991	0.832166	0.103739	0.857758	0.10922
Linear	FALSE	0.748778	0.0919113	0.6643	0.0835439	1.95452	0.186061	0.246979	0.037844	0.241089	0.0390419	0.354939	0.0518408	0.524993	0.0738269	0.555435	0.076174	0.641219	0.0839486	0.638615	0.0836414	0.690829	0.0897525	0.696937	0.0903171	0.656815	0.0914731	0.700818	0.0905722	0.688498	0.0900793	0.711574	0.0910265	0.708783	0.0924397	0.765747	0.0963424	0.7834	0.0976971	0.779537	0.0983844	0.779804	0.100169	0.798589	0.0968108	0.825905	0.102596	0.848179	0.108111
Data Range	AC3:AG40	0.749551	0.0921856	0.751277	0.0922729	2.2603	0.204603	0.246086	0.0374577	0.239591	0.0385234	0.35377	0.0513402	0.522409	0.0726334	0.55356	0.0754333	0.639624	0.083172	0.636834	0.0827441	0.688993	0.0889339	0.694909	0.0893883	0.653076	0.0903564	0.698832	0.0896495	0.68598	0.088859	0.709792	0.0901578	0.706512	0.0915243	0.763418	0.0951883	0.781518	0.0967937	0.777285	0.0973066	0.777024	0.0990203	0.796345	0.0959317	0.823792	0.101599	0.84491	0.107045
Filled Symbols	FALSE	0.754822	0.0925931	0.842799	0.101072	2.59774	0.223435	0.247	0.0371241	0.241107	0.0380585	0.354967	0.0509111	0.525082	0.0716531	0.555473	0.0747961	0.641289	0.0825596	0.638707	0.0820596	0.690887	0.0882625	0.69701	0.0886379	0.656847	0.0893546	0.700893	0.08891	0.688612	0.0879082	0.711658	0.0894863	0.708834	0.0907499	0.76588	0.0943541	0.783488	0.0961018	0.779639	0.0964755	0.779875	0.098062	0.798722	0.0955329	0.825998	0.100827	0.848218	0.106108
ConcAge	FALSE	0.763203	0.0932647	0.939105	0.109942	2.97009	0.242562	0.249646	0.0368704	0.245515	0.0376851	0.358434	0.0505881	0.532795	0.0709655	0.561019	0.074314	0.64608	0.0821611	0.644085	0.0816434	0.696358	0.0877927	0.703069	0.0881265	0.667822	0.0885488	0.706833	0.0884137	0.696181	0.0873039	0.71702	0.0890666	0.715561	0.0901792	0.772934	0.0939075	0.789151	0.0956772	0.786407	0.0959584	0.788126	0.0973718	0.805527	0.0956467	0.832343	0.100344	0.857834	0.105377
ConcSwap	FALSE	0.822558	0.0991383	1.04044	0.118884	3.38099	0.261987	0.25381	0.0367171	0.252458	0.0374332	0.363889	0.0503974	0.544923	0.0706263	0.569749	0.074026	0.653608	0.0820088	0.652531	0.0815291	0.704962	0.0875625	0.712595	0.0878956	0.685112	0.0880043	0.716171	0.0882007	0.708073	0.0870951	0.725445	0.0889325	0.726148	0.0898585	0.784007	0.0938847	0.798048	0.0955546	0.797041	0.0957973	0.801108	0.0970057	0.816208	0.0962641	0.842314	0.100189	0.872979	0.10491
1st Symbol-row	1	0.829073	0.0994032	1.14708	0.127898	IsoLine	IsoLine	0.259155	0.0366766	0.261373	0.0373235	0.37089	0.0503546	0.560485	0.0706629	0.580956	0.0739556	0.663264	0.082115	0.663361	0.0817261	0.716002	0.0875906	0.724818	0.0879639	0.707316	0.0877652	0.728151	0.0882883	0.723326	0.0872987	0.73625	0.089095	0.739737	0.0898137	0.798204	0.0942875	0.809459	0.0957437	0.81068	0.0960051	0.817769	0.0969932	0.829901	0.0973348	0.855103	0.100374	0.892426	0.104746
		0.834128	0.100352	1.25928	0.136984			0.265248	0.0367522	0.271537	0.0373646	0.378871	0.0504631	0.578218	0.0710724	0.593731	0.0741084	0.674265	0.0824711	0.675697	0.0822183	0.728584	0.0878747	0.738746	0.0883259	0.732636	0.0878509	0.741802	0.0886695	0.740704	0.0878982	0.74856	0.0895408	0.755226	0.0900485	0.814374	0.0950833	0.822459	0.0962293	0.826218	0.0965651	0.836761	0.0973354	0.845496	0.0987723	0.869674	0.100884	0.9146	0.104897
		0.846526	0.101371	1.37735	0.146144			0.271595	0.0369377	0.282129	0.0375534	0.387185	0.050714	0.596688	0.0718216	0.60704	0.074472	0.68572	0.0830483	0.68854	0.0829659	0.741688	0.0883919	0.753252	0.0889523	0.759019	0.0882545	0.756018	0.0893133	0.758798	0.0888451	0.761377	0.090234	0.771362	0.0905439	0.831207	0.0962076	0.835995	0.0969721	0.842397	0.0974319	0.856543	0.0980045	0.86173	0.10046	0.884846	0.101678	0.937704	0.105352
		0.853379	0.101861	1.5016	0.155377			0.277681	0.0372182	0.292289	0.0378744	0.395158	0.0510871	0.614396	0.0728499	0.619805	0.075017	0.696701	0.0837997	0.70085	0.0839084	0.754253	0.0891001	0.767159	0.0897923	0.78433	0.0889432	0.769647	0.0901675	0.776143	0.0900625	0.773663	0.0911183	0.786837	0.0912597	0.847339	0.0975693	0.84897	0.0979117	0.857906	0.0985352	0.875514	0.0989464	0.877287	0.102261	0.899391	0.102692	0.959867	0.106073
		0.877098	0.104389	1.63233	0.164685			0.283015	0.0375709	0.301194	0.0383018	0.402144	0.0515521	0.62991	0.0740738	0.630991	0.0756992	0.706319	0.0846646	0.71163	0.0849693	0.765261	0.0899421	0.779342	0.0907778	0.806516	0.0898613	0.781586	0.0911631	0.791334	0.091452	0.784422	0.092122	0.800397	0.0921379	0.861464	0.0990581	0.860333	0.0989723	0.871489	0.0997857	0.892136	0.100085	0.890907	0.10403	0.912129	0.103843	0.979292	0.107003
		0.926083	0.108642	1.7699	0.174067			0.287163	0.0379672	0.308124	0.0388008	0.407578	0.0520714	0.641971	0.0753943	0.639692	0.0764633	0.713794	0.0855728	0.720005	0.0860628	0.77382	0.0908495	0.788814	0.0918291	0.823781	0.0909343	0.790867	0.0922192	0.803139	0.0929009	0.792784	0.0931639	0.810944	0.0931074	0.872436	0.100553	0.869164	0.100068	0.882045	0.101082	0.905064	0.101327	0.901487	0.105623	0.92203	0.105038	0.994407	0.108065
		0.950314	0.110644	1.91465	0.183526			0.28979	0.0383751	0.312515	0.0393311	0.411018	0.0526028	0.649603	0.0767044	0.645204	0.0772475	0.71852	0.0864508	0.725298	0.0871002	0.779237	0.091749	0.794806	0.0928609	0.834727	0.0920754	0.796738	0.0932504	0.810604	0.0942919	0.79807	0.0941596	0.817624	0.0940897	0.879368	0.101934	0.874746	0.101109	0.888719	0.102319	0.913249	0.102573	0.90817	0.106911	0.92829	0.106181	1.00399	0.109174
		0.996749	0.114926	2.06697	0.19306			0.290683	0.0387614	0.314014	0.0398496	0.412188	0.0531034	0.652187	0.077898	0.647079	0.0779883	0.720115	0.0872274	0.72708	0.0879975	0.781072	0.0925676	0.796834	0.0937897	0.838465	0.0931921	0.798723	0.0941732	0.813122	0.0955122	0.799852	0.0950283	0.819894	0.0950051	0.881697	0.103088	0.876629	0.102013	0.890971	0.103397	0.916029	0.103722	0.910413	0.10779	0.930403	0.107178	1.00726	0.11024
		1.06329	0.120726	2.22725	0.202671
		1.18692	0.13108	2.39591	0.21236
		1.21638	0.132392	2.57338	0.222127
		1.49797	0.154126	2.76013	0.231972
		1.66261	0.166889	2.95663	0.241897
		1.79836	0.174395	3.16341	0.251902
		1.84765	0.177705	3.38099	0.261987
		2.14587	0.196757	3.5	0.267272
		2.62023	0.224555	IsoLine	IsoLine
		4.13757	0.292898
		6.46549	0.362997
		9.20375	0.437959
		12.2093	0.503289
		12.1951	0.497487
		19.7206	0.609456
		IsoLine	IsoLine
[truncated: 34 more columns]

## Sheet: PlotDat1
Source sheet	all data	0.681957	0.0853708	0	0	0.217708	0.0315113	0.72708	0.0879975	0.916029	0.103722	0.376933	0.0479461	0.657266	0.0699483	0.298648	0.0382948	0.816282	0.0747227	0.412399	0.0490577	0.734524	0.0793785	0.327425	0.0387813	0.487339	0.0456396	1.88707	0.178448	12.7158	0.520889	0.813122	0.0955122	1.74596	0.17123	2.00654	0.181596	0.204901	0.0250902	0.652187	0.077898	0.930403	0.107178	0.0329633	0.00436237	0.308837	0.0373137	0.910413	0.10779
Plot name	Concordia0	0.846526	0.101371	0.120359	0.0180623	0.482812	0.0640155	0.725206	0.0886819	0.913178	0.10468	0.375827	0.0483636	0.655608	0.0704715	0.297894	0.038587	0.813253	0.0755379	0.411042	0.049517	0.732318	0.0801092	0.326321	0.0391302	0.484438	0.0461615	1.88342	0.179491	12.6952	0.522315	0.81049	0.096463	1.74253	0.172229	2.00005	0.183311	0.203884	0.0254437	0.649515	0.0788782	0.928197	0.10795	0.0328738	0.00439834	0.307511	0.0377418	0.908037	0.108189
Plot Type	1	0.350425	0.0461661	0.255205	0.0364508	0.805631	0.097544	0.719829	0.0890982	0.904927	0.105371	0.372662	0.0486032	0.650837	0.0707663	0.295733	0.0387694	0.804453	0.0761391	0.40711	0.0498601	0.725945	0.0806062	0.323115	0.0393996	0.475979	0.0465996	1.87288	0.180121	12.6352	0.522199	0.802921	0.0970673	1.73261	0.172795	1.98123	0.184573	0.200984	0.0256175	0.641802	0.0795658	0.921852	0.108433	0.0326172	0.00442162	0.303663	0.0380746	0.901232	0.108075
1st free col	129	0.61719	0.0676523	0.406281	0.0551714	1.19873	0.132129	0.711383	0.0892125	0.891945	0.105737	0.367696	0.0486453	0.64334	0.0708089	0.292339	0.0388272	0.790597	0.0764777	0.400922	0.0500592	0.71592	0.0808292	0.318068	0.0395677	0.462646	0.0469185	1.85631	0.180287	12.5408	0.520551	0.791029	0.0972761	1.71703	0.172883	1.95158	0.185278	0.196434	0.0255974	0.629673	0.0799051	0.911881	0.108588	0.0322142	0.00443031	0.297604	0.038285	0.890551	0.107458
Sigma Level	2	0.280522	0.0372314	0.57554	0.0742302	1.67741	0.167804	0.700553	0.0890155	0.875284	0.105749	0.361331	0.0484866	0.633725	0.0705958	0.287988	0.0387557	0.772807	0.0765261	0.392979	0.0500981	0.703056	0.0807602	0.311588	0.0396208	0.44552	0.0470922	1.83503	0.179976	12.4195	0.517505	0.775776	0.0970725	1.69704	0.172485	1.91351	0.185369	0.190603	0.0253851	0.614112	0.0798685	0.899092	0.108403	0.0316975	0.00442372	0.289826	0.038356	0.876858	0.106387
Absolute Errs	FALSE	0.742034	0.0728967	0.765171	0.0936333	2.2603	0.204603	0.688217	0.0885233	0.856292	0.105407	0.354082	0.0481399	0.62277	0.0701441	0.283033	0.0385607	0.752524	0.0762805	0.383924	0.0499738	0.688395	0.0804048	0.3042	0.0395545	0.425989	0.0471068	1.81079	0.179213	12.2811	0.513307	0.758399	0.096473	1.67425	0.171634	1.8701	0.18484	0.183964	0.0249977	0.596378	0.0794589	0.884521	0.107893	0.031109	0.00440237	0.280957	0.0382819	0.861263	0.10495
Symbol Type	1	0.379259	0.0480825	0.977626	0.113387	2.97009	0.242562	0.675373	0.0877756	0.83651	0.104738	0.346537	0.0476332	0.611363	0.0694907	0.277873	0.0382581	0.731391	0.0757608	0.374492	0.0496962	0.673125	0.0797918	0.296503	0.0393744	0.405634	0.046961	1.78554	0.17806	12.137	0.508297	0.740304	0.0955262	1.65053	0.170398	1.82488	0.183733	0.177054	0.0244667	0.577909	0.0787097	0.869349	0.107099	0.0304963	0.00436799	0.271717	0.0380686	0.845029	0.103262
Inverse Plot	FALSE	0.680875	0.0772246	1.21565	0.133497	3.83441	0.281716	0.663063	0.0868332	0.817539	0.103796	0.339307	0.0470078	0.600428	0.0686882	0.272929	0.0378722	0.71112	0.075009	0.365445	0.0492879	0.658482	0.0789707	0.28912	0.039095	0.386104	0.0466667	1.76133	0.176609	11.9986	0.502882	0.722959	0.0943087	1.62778	0.168878	1.7815	0.182137	0.170433	0.0238351	0.5602	0.0776815	0.854804	0.106085	0.0299091	0.00432338	0.262855	0.0377334	0.829472	0.101461
Color Plot	TRUE	0.300382	0.0381485	1.48233	0.153971	4.8869	0.322105	0.652284	0.0857722	0.800917	0.102658	0.332978	0.0463141	0.590852	0.0678019	0.268599	0.0374345	0.693353	0.0740861	0.357518	0.0487819	0.645654	0.0780082	0.282649	0.0387389	0.368983	0.0462477	1.74012	0.174979	11.8774	0.4975	0.707768	0.0929192	1.60785	0.167197	1.74349	0.180182	0.164639	0.023154	0.544687	0.0764575	0.842066	0.104934	0.0293949	0.00427214	0.255088	0.0373036	0.815852	0.0996922
3D plot	FALSE	0.415825	0.0451274	1.7811	0.174814	6.16853	0.363766	0.643908	0.0846788	0.787989	0.101415	0.328062	0.0456084	0.583409	0.0669034	0.265236	0.0369802	0.679531	0.0730669	0.351352	0.0482193	0.63568	0.0769823	0.277615	0.0383349	0.355656	0.0457379	1.72363	0.173302	11.7831	0.492586	0.695963	0.0914703	1.59236	0.165491	1.71391	0.178027	0.160139	0.0224786	0.532625	0.075137	0.832166	0.103739	0.0289954	0.00421843	0.249045	0.0368138	0.805272	0.0980991
Linear	FALSE	1.79836	0.174395	2.11583	0.196034	7.72917	0.40674	0.638615	0.0836414	0.779804	0.100169	0.324958	0.044948	0.578703	0.0660657	0.263111	0.0365464	0.670772	0.0720339	0.347447	0.0476456	0.629366	0.075976	0.274426	0.0379159	0.347204	0.0451787	1.71319	0.171714	11.7232	0.48854	0.688498	0.0900793	1.58256	0.163899	1.69516	0.175845	0.157299	0.0218637	0.524993	0.0738269	0.825905	0.102596	0.028743	0.0041666	0.245216	0.0363039	0.798589	0.0968108
Data Range	C3:G62	12.2093	0.503289	2.49085	0.217637	9.62957	0.451068	0.636834	0.0827441	0.777024	0.0990203	0.323917	0.0443862	0.577114	0.0653564	0.262396	0.036168	0.667786	0.0710707	0.34612	0.0471073	0.627226	0.0750708	0.273339	0.0375157	0.344311	0.0446153	1.70965	0.170342	11.7028	0.485689	0.68598	0.088859	1.57925	0.162548	1.68877	0.173814	0.156348	0.021359	0.522409	0.0726334	0.823792	0.101599	0.0286581	0.00412084	0.243912	0.035815	0.796345	0.0959317
Filled Symbols	FALSE	0.749551	0.0921856	2.911	0.23963	11.9437	0.496793	0.638707	0.0820596	0.779875	0.098062	0.325024	0.0439686	0.578773	0.0648332	0.26315	0.0358758	0.670816	0.0702555	0.347477	0.046648	0.629432	0.0743401	0.274443	0.0371667	0.347212	0.0440934	1.7133	0.169299	11.7234	0.484263	0.688612	0.0879082	1.58269	0.161549	1.69525	0.172099	0.157365	0.0210055	0.525082	0.0716531	0.825998	0.100827	0.0287476	0.00408486	0.245237	0.0353869	0.798722	0.0955329
ConcAge	FALSE	1.66261	0.166889	3.38173	0.262021	14.7617	0.543959	0.644085	0.0816434	0.788126	0.0973718	0.328188	0.043729	0.583544	0.0645383	0.265311	0.0356934	0.679615	0.0696543	0.351409	0.0463049	0.635806	0.0738431	0.277649	0.0368973	0.355671	0.0436553	1.72384	0.168669	11.7833	0.484379	0.696181	0.0873039	1.5926	0.160983	1.71408	0.170837	0.160265	0.0208317	0.532795	0.0709655	0.832343	0.100344	0.0290042	0.00406159	0.249085	0.0350541	0.805527	0.0956467
ConcSwap	FALSE	1.84765	0.177705	3.90911	0.284816	18.1931	0.592611	0.652531	0.0815291	0.801108	0.0970057	0.333154	0.0436869	0.591041	0.0644958	0.268705	0.0356356	0.693471	0.0693158	0.357597	0.0461058	0.64583	0.0736201	0.282696	0.0367293	0.369004	0.0433364	1.74041	0.168503	11.8778	0.486027	0.708073	0.0870951	1.60818	0.160895	1.74373	0.170132	0.164815	0.0208518	0.544923	0.0706263	0.842314	0.100189	0.0294072	0.00405289	0.255144	0.0348437	0.816208	0.0962641
1st Symbol-row	1	0.180625	0.0232246	4.49997	0.308022	22.3716	0.642797	0.663361	0.0817261	0.817769	0.0969932	0.339519	0.0438456	0.600656	0.0647089	0.273056	0.0357071	0.711261	0.0692673	0.36554	0.0460669	0.658694	0.0736891	0.289176	0.0366762	0.38613	0.0431626	1.76169	0.168814	11.9991	0.489073	0.723326	0.0872987	1.62818	0.161293	1.7818	0.170041	0.170646	0.0210641	0.560485	0.0706629	0.855103	0.100374	0.0299239	0.00405949	0.262923	0.0347727	0.829901	0.0973348
		0.587298	0.0752657	5.16194	0.331648	IsoLine	IsoLine	0.675697	0.0822183	0.836761	0.0973354	0.346768	0.0441924	0.611611	0.0651605	0.278012	0.0359021	0.731544	0.0695129	0.374595	0.0461913	0.673355	0.0740445	0.296564	0.0367424	0.405661	0.0431481	1.78593	0.169577	12.1375	0.493271	0.740704	0.0878982	1.65096	0.162144	1.8252	0.17057	0.177286	0.0214515	0.578218	0.0710724	0.869674	0.100884	0.0305124	0.00408084	0.271792	0.0348468	0.845496	0.0987723
		0.877098	0.104389	5.90359	0.355701			0.68854	0.0829659	0.856543	0.0980045	0.354313	0.044699	0.623018	0.065814	0.283171	0.0362047	0.752677	0.0700327	0.384027	0.0464688	0.688626	0.0746575	0.304261	0.0369225	0.426016	0.0432939	1.81118	0.170731	12.2816	0.49828	0.758798	0.0888451	1.67468	0.163379	1.87043	0.171677	0.184195	0.0219825	0.596688	0.0718216	0.884846	0.101678	0.0311251	0.00411521	0.281031	0.0350601	0.86173	0.10046
		0.0308107	0.0042416	6.7345	0.380188			0.70085	0.0839084	0.875514	0.0989464	0.361543	0.0453245	0.633953	0.0666164	0.288115	0.0365906	0.772948	0.0707844	0.393074	0.0468772	0.703268	0.0754786	0.311644	0.037202	0.445545	0.0435882	1.83539	0.172181	12.4199	0.503696	0.776143	0.0900625	1.69743	0.164899	1.9138	0.173273	0.190816	0.0226141	0.614396	0.0728499	0.899391	0.102692	0.0317123	0.00415982	0.289894	0.0353952	0.877287	0.102261
		0.276374	0.0365643	7.66542	0.405117			0.71163	0.0849693	0.892136	0.100085	0.367873	0.0460181	0.643529	0.0675028	0.292445	0.0370283	0.790715	0.0717073	0.401001	0.0473831	0.716096	0.076441	0.318115	0.0375581	0.462667	0.0440072	1.8566	0.173811	12.5412	0.509078	0.791334	0.091452	1.71736	0.16658	1.95182	0.175228	0.196611	0.0232952	0.62991	0.0740738	0.912129	0.103843	0.0322265	0.00421106	0.297661	0.0358251	0.890907	0.10403
		0.853379	0.101861	8.70839	0.430497			0.720005	0.0860628	0.905064	0.101327	0.372788	0.0467238	0.650972	0.0684012	0.295808	0.0374825	0.804537	0.0727266	0.407167	0.0479457	0.726071	0.077467	0.323149	0.037962	0.475994	0.044517	1.87309	0.175488	12.6355	0.513991	0.803139	0.0929009	1.73285	0.168286	1.9814	0.177383	0.20111	0.0239705	0.641971	0.0753943	0.92203	0.105038	0.032626	0.00426477	0.303704	0.0363148	0.901487	0.105623
		0.822558	0.0991383	9.87688	0.456335			0.725298	0.0871002	0.913249	0.102573	0.375893	0.0473843	0.655678	0.069239	0.297933	0.0379164	0.813296	0.0737596	0.411071	0.0485194	0.732384	0.0784733	0.326338	0.0383811	0.484446	0.0450762	1.88353	0.177077	12.6953	0.518038	0.810604	0.0942919	1.74265	0.169879	2.00015	0.179565	0.20395	0.0245855	0.649603	0.0767044	0.92829	0.106181	0.0328784	0.00431661	0.307532	0.0368248	0.90817	0.106911
		12.1951	0.497487	11.186	0.482639			0.72708	0.0879975	0.916029	0.103722	0.376933	0.0479461	0.657266	0.0699483	0.298648	0.0382948	0.816282	0.0747227	0.412399	0.0490577	0.734524	0.0793785	0.327425	0.0387813	0.487339	0.0456396	1.88707	0.178448	12.7158	0.520889	0.813122	0.0955122	1.74596	0.17123	2.00654	0.181596	0.204901	0.0250902	0.652187	0.077898	0.930403	0.107178	0.0329633	0.00436237	0.308837	0.0373137	0.910413	0.10779
		0.735033	0.0907507	12.6527	0.509419
		19.7206	0.609456	14.296	0.536683
		0.600319	0.0767108	16.137	0.564439
		0.282386	0.0360418	18.1996	0.592696
		0.763203	0.0932647	20.5104	0.621464
		0.0791612	0.0105434	23.0994	0.650751
		0.745872	0.091589	26	0.680567
		0.996749	0.114926	26	0.680567
		0.575014	0.0672459	IsoLine	IsoLine
		0.462932	0.0601022
		2.62023	0.224555
		0.359768	0.0448577
		1.21638	0.132392
		6.46549	0.362997
		1.15448	0.10155
		0.258443	0.0362629
		1.18692	0.13108
		0.754822	0.0925931
		0.950314	0.110644
		2.14587	0.196757
		0.129934	0.0179488
		0.0670151	0.0085269
		0.268384	0.0381095
		0.748778	0.0919113
		0.829073	0.0994032
		0.226014	0.0311817
		0.67987	0.0851997
		0.926083	0.108642
		1.06329	0.120726
		0.745771	0.0917743
		9.20375	0.437959
		4.13757	0.292898
		0.668796	0.062634
		1.49797	0.154126
		0.276802	0.0391865
		0.834128	0.100352
		0.382979	0.0522218
		IsoLine	IsoLine
[truncated: 78 more columns]

## Sheet: PlotDat3
Source sheet	all data	0.681957	0.0853708	0	0	0.103498	0.0156334	0.72708	0.0879975	0.916029	0.103722	0.376933	0.0479461	0.657266	0.0699483	0.298648	0.0382948	0.816282	0.0747227	0.412399	0.0490577	0.734524	0.0793785	0.327425	0.0387813	0.487339	0.0456396	1.88707	0.178448	12.7158	0.520889	0.813122	0.0955122	1.74596	0.17123	2.00654	0.181596	0.204901	0.0250902	0.652187	0.077898	0.930403	0.107178	0.0329633	0.00436237	0.308837	0.0373137	0.910413	0.10779
Plot name	Concordia0	0.846526	0.101371	0.0522603	0.00805598	0.217708	0.0315113	0.725206	0.0886819	0.913178	0.10468	0.375827	0.0483636	0.655608	0.0704715	0.297894	0.038587	0.813253	0.0755379	0.411042	0.049517	0.732318	0.0801092	0.326321	0.0391302	0.484438	0.0461615	1.88342	0.179491	12.7047	0.522083	0.81049	0.096463	1.74253	0.172229	2.00303	0.182893	0.203884	0.0254437	0.649515	0.0788782	0.928197	0.10795	0.0328738	0.00439834	0.307511	0.0377418	0.908037	0.108189
Plot Type	1	0.350425	0.0461661	0.107252	0.0161769	0.343738	0.0476374	0.719829	0.0890982	0.904927	0.105371	0.372662	0.0486032	0.650837	0.0707663	0.295733	0.0387694	0.804453	0.0761391	0.40711	0.0498601	0.725945	0.0806062	0.323115	0.0393996	0.475979	0.0465996	1.87288	0.180121	12.6719	0.522455	0.802921	0.0970673	1.73261	0.172795	1.99273	0.183964	0.200984	0.0256175	0.641802	0.0795658	0.921852	0.108433	0.0326172	0.00442162	0.303663	0.0380746	0.901232	0.108075
1st free col	129	0.61719	0.0676523	0.165117	0.0243632	0.482812	0.0640155	0.711383	0.0892125	0.891945	0.105737	0.367696	0.0486453	0.64334	0.0708089	0.292339	0.0388272	0.790597	0.0764777	0.400922	0.0500592	0.71592	0.0808292	0.318068	0.0395677	0.462646	0.0469185	1.85631	0.180287	12.6189	0.521989	0.791029	0.0972761	1.71703	0.172883	1.9761	0.184761	0.196434	0.0255974	0.629673	0.0799051	0.911881	0.108588	0.0322142	0.00443031	0.297604	0.038285	0.890551	0.107458
Sigma Level	2	0.280522	0.0372314	0.226006	0.0326154	0.636279	0.0806498	0.700553	0.0890155	0.875284	0.105749	0.361331	0.0484866	0.633725	0.0705958	0.287988	0.0387557	0.772807	0.0765261	0.392979	0.0500981	0.703056	0.0807602	0.311588	0.0396208	0.44552	0.0470922	1.83503	0.179976	12.548	0.520707	0.775776	0.0970725	1.69704	0.172485	1.95385	0.18525	0.190603	0.0253851	0.614112	0.0798685	0.899092	0.108403	0.0316975	0.00442372	0.289826	0.038356	0.876858	0.106387
Absolute Errs	FALSE	0.742034	0.0728967	0.290078	0.0409341	0.805631	0.097544	0.688217	0.0885233	0.856292	0.105407	0.354082	0.0481399	0.62277	0.0701441	0.283033	0.0385607	0.752524	0.0762805	0.383924	0.0499738	0.688395	0.0804048	0.3042	0.0395545	0.425989	0.0471068	1.81079	0.179213	12.4623	0.518663	0.758399	0.096473	1.67425	0.171634	1.92695	0.185409	0.183964	0.0249977	0.596378	0.0794589	0.884521	0.107893	0.031109	0.00440237	0.280957	0.0382819	0.861263	0.10495
Symbol Type	1	0.379259	0.0480825	0.357497	0.0493199	0.99251	0.114702	0.675373	0.0877756	0.83651	0.104738	0.346537	0.0476332	0.611363	0.0694907	0.277873	0.0382581	0.731391	0.0757608	0.374492	0.0496962	0.673125	0.0797918	0.296503	0.0393744	0.405634	0.046961	1.78554	0.17806	12.3656	0.515947	0.740304	0.0955262	1.65053	0.170398	1.8966	0.185231	0.177054	0.0244667	0.577909	0.0787097	0.869349	0.107099	0.0304963	0.00436799	0.271717	0.0380686	0.845029	0.103262
Inverse Plot	FALSE	0.680875	0.0772246	0.428441	0.0577732	1.19873	0.132129	0.663063	0.0868332	0.817539	0.103796	0.339307	0.0470078	0.600428	0.0686882	0.272929	0.0378722	0.71112	0.075009	0.365445	0.0492879	0.658482	0.0789707	0.28912	0.039095	0.386104	0.0466667	1.76133	0.176609	12.262	0.512678	0.722959	0.0943087	1.62778	0.168878	1.8641	0.184724	0.170433	0.0238351	0.5602	0.0776815	0.854804	0.106085	0.0299091	0.00432338	0.262855	0.0377334	0.829472	0.101461
Color Plot	TRUE	0.300382	0.0381485	0.503091	0.0662946	1.42629	0.149828	0.652284	0.0857722	0.800917	0.102658	0.332978	0.0463141	0.590852	0.0678019	0.268599	0.0374345	0.693353	0.0740861	0.357518	0.0487819	0.645654	0.0780082	0.282649	0.0387389	0.368983	0.0462477	1.74012	0.174979	12.1561	0.508998	0.707768	0.0929192	1.60785	0.167197	1.83088	0.183911	0.164639	0.023154	0.544687	0.0764575	0.842066	0.104934	0.0293949	0.00427214	0.255088	0.0373036	0.815852	0.0996922
3D plot	FALSE	0.415825	0.0451274	0.581643	0.0748846	1.67741	0.167804	0.643908	0.0846788	0.787989	0.101415	0.328062	0.0456084	0.583409	0.0669034	0.265236	0.0369802	0.679531	0.0730669	0.351352	0.0482193	0.63568	0.0769823	0.277615	0.0383349	0.355656	0.0457379	1.72363	0.173302	12.0525	0.505069	0.695963	0.0914703	1.59236	0.165491	1.7984	0.182826	0.160139	0.0224786	0.532625	0.075137	0.832166	0.103739	0.0289954	0.00421843	0.249045	0.0368138	0.805272	0.0980991
Linear	FALSE	1.79836	0.174395	0.6643	0.0835439	1.95452	0.186061	0.638615	0.0836414	0.779804	0.100169	0.324958	0.044948	0.578703	0.0660657	0.263111	0.0365464	0.670772	0.0720339	0.347447	0.0476456	0.629366	0.075976	0.274426	0.0379159	0.347204	0.0451787	1.71319	0.171714	11.9558	0.501062	0.688498	0.0900793	1.58256	0.163899	1.76807	0.181518	0.157299	0.0218637	0.524993	0.0738269	0.825905	0.102596	0.028743	0.0041666	0.245216	0.0363039	0.798589	0.0968108
Data Range	C3:G62	12.2093	0.503289	0.751277	0.0922729	2.2603	0.204603	0.636834	0.0827441	0.777024	0.0990203	0.323917	0.0443862	0.577114	0.0653564	0.262396	0.036168	0.667786	0.0710707	0.34612	0.0471073	0.627226	0.0750708	0.273339	0.0375157	0.344311	0.0446153	1.70965	0.170342	11.8702	0.497153	0.68598	0.088859	1.57925	0.162548	1.74122	0.180043	0.156348	0.021359	0.522409	0.0726334	0.823792	0.101599	0.0286581	0.00412084	0.243912	0.035815	0.796345	0.0959317
Filled Symbols	FALSE	0.749551	0.0921856	0.842799	0.101072	2.59774	0.223435	0.638707	0.0820596	0.779875	0.098062	0.325024	0.0439686	0.578773	0.0648332	0.26315	0.0358758	0.670816	0.0702555	0.347477	0.046648	0.629432	0.0743401	0.274443	0.0371667	0.347212	0.0440934	1.7133	0.169299	11.7994	0.493512	0.688612	0.0879082	1.58269	0.161549	1.71902	0.178466	0.157365	0.0210055	0.525082	0.0716531	0.825998	0.100827	0.0287476	0.00408486	0.245237	0.0353869	0.798722	0.0955329
ConcAge	FALSE	1.66261	0.166889	0.939105	0.109942	2.97009	0.242562	0.644085	0.0816434	0.788126	0.0973718	0.328188	0.043729	0.583544	0.0645383	0.265311	0.0356934	0.679615	0.0696543	0.351409	0.0463049	0.635806	0.0738431	0.277649	0.0368973	0.355671	0.0436553	1.72384	0.168669	11.7465	0.490298	0.696181	0.0873039	1.5926	0.160983	1.70244	0.176855	0.160265	0.0208317	0.532795	0.0709655	0.832343	0.100344	0.0290042	0.00406159	0.249085	0.0350541	0.805527	0.0956467
ConcSwap	FALSE	1.84765	0.177705	1.04044	0.118884	3.38099	0.261987	0.652531	0.0815291	0.801108	0.0970057	0.333154	0.0436869	0.591041	0.0644958	0.268705	0.0356356	0.693471	0.0693158	0.357597	0.0461058	0.64583	0.0736201	0.282696	0.0367293	0.369004	0.0433364	1.74041	0.168503	11.7138	0.487651	0.708073	0.0870951	1.60818	0.160895	1.69221	0.175282	0.164815	0.0208518	0.544923	0.0706263	0.842314	0.100189	0.0294072	0.00405289	0.255144	0.0348437	0.816208	0.0962641
1st Symbol-row	1	0.180625	0.0232246	1.14708	0.127898	IsoLine	IsoLine	0.663361	0.0817261	0.817769	0.0969932	0.339519	0.0438456	0.600656	0.0647089	0.273056	0.0357071	0.711261	0.0692673	0.36554	0.0460669	0.658694	0.0736891	0.289176	0.0366762	0.38613	0.0431626	1.76169	0.168814	11.7028	0.485689	0.723326	0.0872987	1.62818	0.161293	1.68877	0.173814	0.170646	0.0210641	0.560485	0.0706629	0.855103	0.100374	0.0299239	0.00405949	0.262923	0.0347727	0.829901	0.0973348
		0.587298	0.0752657	1.25928	0.136984			0.675697	0.0822183	0.836761	0.0973354	0.346768	0.0441924	0.611611	0.0651605	0.278012	0.0359021	0.731544	0.0695129	0.374595	0.0461913	0.673355	0.0740445	0.296564	0.0367424	0.405661	0.0431481	1.78593	0.169577	11.7139	0.484495	0.740704	0.0878982	1.65096	0.162144	1.69228	0.172517	0.177286	0.0214515	0.578218	0.0710724	0.869674	0.100884	0.0305124	0.00408084	0.271792	0.0348468	0.845496	0.0987723
		0.877098	0.104389	1.37735	0.146144			0.68854	0.0829659	0.856543	0.0980045	0.354313	0.044699	0.623018	0.065814	0.283171	0.0362047	0.752677	0.0700327	0.384027	0.0464688	0.688626	0.0746575	0.304261	0.0369225	0.426016	0.0432939	1.81118	0.170731	11.7467	0.484123	0.758798	0.0888451	1.67468	0.163379	1.70257	0.171446	0.184195	0.0219825	0.596688	0.0718216	0.884846	0.101678	0.0311251	0.00411521	0.281031	0.0350601	0.86173	0.10046
		0.0308107	0.0042416	1.5016	0.155377			0.70085	0.0839084	0.875514	0.0989464	0.361543	0.0453245	0.633953	0.0666164	0.288115	0.0365906	0.772948	0.0707844	0.393074	0.0468772	0.703268	0.0754786	0.311644	0.037202	0.445545	0.0435882	1.83539	0.172181	11.7997	0.484588	0.776143	0.0900625	1.69743	0.164899	1.71921	0.170649	0.190816	0.0226141	0.614396	0.0728499	0.899391	0.102692	0.0317123	0.00415982	0.289894	0.0353952	0.877287	0.102261
		0.276374	0.0365643	1.63233	0.164685			0.71163	0.0849693	0.892136	0.100085	0.367873	0.0460181	0.643529	0.0675028	0.292445	0.0370283	0.790715	0.0717073	0.401001	0.0473831	0.716096	0.076441	0.318115	0.0375581	0.462667	0.0440072	1.8566	0.173811	11.8706	0.485871	0.791334	0.091452	1.71736	0.16658	1.74146	0.17016	0.196611	0.0232952	0.62991	0.0740738	0.912129	0.103843	0.0322265	0.00421106	0.297661	0.0358251	0.890907	0.10403
		0.853379	0.101861	1.7699	0.174067			0.720005	0.0860628	0.905064	0.101327	0.372788	0.0467238	0.650972	0.0684012	0.295808	0.0374825	0.804537	0.0727266	0.407167	0.0479457	0.726071	0.077467	0.323149	0.037962	0.475994	0.044517	1.87309	0.175488	11.9563	0.487915	0.803139	0.0929009	1.73285	0.168286	1.76835	0.170001	0.20111	0.0239705	0.641971	0.0753943	0.92203	0.105038	0.032626	0.00426477	0.303704	0.0363148	0.901487	0.105623
		0.822558	0.0991383	1.91465	0.183526			0.725298	0.0871002	0.913249	0.102573	0.375893	0.0473843	0.655678	0.069239	0.297933	0.0379164	0.813296	0.0737596	0.411071	0.0485194	0.732384	0.0784733	0.326338	0.0383811	0.484446	0.0450762	1.88353	0.177077	12.053	0.490631	0.810604	0.0942919	1.74265	0.169879	1.79871	0.170179	0.20395	0.0245855	0.649603	0.0767044	0.92829	0.106181	0.0328784	0.00431661	0.307532	0.0368248	0.90817	0.106911
		12.1951	0.497487	2.06697	0.19306			0.72708	0.0879975	0.916029	0.103722	0.376933	0.0479461	0.657266	0.0699483	0.298648	0.0382948	0.816282	0.0747227	0.412399	0.0490577	0.734524	0.0793785	0.327425	0.0387813	0.487339	0.0456396	1.88707	0.178448	12.1566	0.4939	0.813122	0.0955122	1.74596	0.17123	1.83121	0.170686	0.204901	0.0250902	0.652187	0.077898	0.930403	0.107178	0.0329633	0.00436237	0.308837	0.0373137	0.910413	0.10779
		0.735033	0.0907507	2.22725	0.202671																									12.2625	0.49758					1.86442	0.171499
		19.7206	0.609456	2.39591	0.21236																									12.3661	0.501509					1.89691	0.172584
		0.600319	0.0767108	2.57338	0.222127																									12.4628	0.505515					1.92724	0.173892
		0.282386	0.0360418	2.76013	0.231972																									12.5484	0.509425					1.95409	0.175367
		0.763203	0.0932647	2.95663	0.241897																									12.6192	0.513066					1.97629	0.176944
		0.0791612	0.0105434	3.16341	0.251902																									12.6721	0.51628					1.99287	0.178555
		0.745872	0.091589	3.38099	0.261987																									12.7048	0.518926					2.0031	0.180128
		0.996749	0.114926	3.5	0.267272																									12.7158	0.520889					2.00654	0.181596
		0.575014	0.0672459	IsoLine	IsoLine
		0.462932	0.0601022
		2.62023	0.224555
		0.359768	0.0448577
		1.21638	0.132392
		6.46549	0.362997
		1.15448	0.10155
		0.258443	0.0362629
		1.18692	0.13108
		0.754822	0.0925931
		0.950314	0.110644
		2.14587	0.196757
		0.129934	0.0179488
		0.0670151	0.0085269
		0.268384	0.0381095
		0.748778	0.0919113
		0.829073	0.0994032
		0.226014	0.0311817
		0.67987	0.0851997
		0.926083	0.108642
		1.06329	0.120726
		0.745771	0.0917743
		9.20375	0.437959
		4.13757	0.292898
		0.668796	0.062634
		1.49797	0.154126
		0.276802	0.0391865
		0.834128	0.100352
		0.382979	0.0522218
		IsoLine	IsoLine
[truncated: 78 more columns]

## Sheet: data table
S2 Table. LA-SF-ICP-MS U-Pb-Th data of detrital zircons.
Sample CA 2.75, n = 60 measured zircon grains, red siltstone, Pikermi Formation, Red Conglomeratic Member, sub-section Chomateri A (coordinates: N 38˚ 00’ 48’’, E 23˚ 57’ 46’’).
Grey shading indicate recommended ages in the range of concordance of 90-110%. Discordant ages (below or above the range of concordance of 90-110%) are indicated by italic font style.
	207Pb	Ua	Pba	Thc	206Pb	206Pbe	2 σ	207Pbe	2 σ	207Pbe	2 σ	rho	206Pb	2 σ	207Pb	2 σ	207Pb	2 σ
Number	(cps)	(ppm)	(ppm)	U	204Pb	238U	%	235U	%	206Pb	%		238U	(Ma)	235U	(Ma)	206Pb	(Ma)	conc %
a1	1513.45	68.1448	6.9431	0.642265	2728.15	0.0853708	3.67953	0.681957	5.40643	0.0579357	3.96112	0.680585	528.101	18.684	527.956	22.5054	527.332	86.8215	100.146
a2	1385.73	57.8558	6.29779	0.427281	2381.58	0.101371	3.56022	0.846526	6.70843	0.0605654	5.68577	0.530708	622.44	21.1587	622.741	31.7177	623.834	122.612	99.7765
a3	3903.77	448.211	21.8547	0.32354	7405.47	0.0461661	4.40313	0.350425	6.18092	0.0550517	4.33776	0.712375	290.941	12.5379	305.041	16.4178	414.323	96.9488	70.2207
a4	8828.92	361.513	22.8744	0.0444895	14027.9	0.0676523	3.82988	0.61719	5.30555	0.066166	3.67163	0.721863	421.996	15.6633	488.085	20.7708	811.632	76.7884	51.9935
a5	2653.32	275.184	14.5322	1.25073	5045.3	0.0372314	3.50251	0.280522	5.27957	0.0546458	3.95047	0.663409	235.649	8.1097	251.072	11.8122	397.758	88.5493	59.2443
a6	3456.15	132.117	12.513	0.544392	4745.41	0.0728967	4.08693	0.742034	8.17569	0.0738269	7.08088	0.499888	453.584	17.9254	563.592	35.9911	1036.74	143.002	43.751
a7	1440.73	127.29	6.36502	0.29378	2639.17	0.0480825	3.43484	0.379259	7.13966	0.0572068	6.25912	0.481094	302.739	10.1662	326.493	20.1324	499.515	137.844	60.6065
a8	1441.93	70.6127	5.96854	0.336547	2355.76	0.0772246	3.82476	0.680875	6.43813	0.0639455	5.17887	0.59408	479.536	17.6998	527.303	26.8316	739.829	109.57	64.8171
a9	770.747	100.668	4.13276	0.592937	792.413	0.0381485	3.15376	0.300382	7.35603	0.0571078	6.64568	0.428731	241.346	7.47509	266.699	17.4017	495.699	146.453	48.6881
a10	2670.37	180.745	8.64891	0.226573	4075.21	0.0451274	3.60856	0.415825	14.0522	0.0668295	13.5809	0.256798	284.537	10.0522	353.061	42.7951	832.466	283.09	34.18
a11	6565.38	138.029	29.1449	0.779569	9166.98	0.174395	2.76325	1.79836	4.03057	0.0747895	2.93427	0.685573	1036.28	26.5064	1044.86	26.6474	1062.85	59.0265	97.5003
a12	56191	167.7	94.8557	0.394641	18307.4	0.503289	3.11177	12.2093	3.38959	0.175943	1.34396	0.918037	2627.91	67.5106	2620.62	32.3208	2614.99	22.3695	100.494
a13	3618.39	172.382	19.665	0.722547	3878.52	0.0921856	4.51194	0.749551	6.92985	0.0589708	5.25978	0.651087	568.45	24.5967	567.964	30.6025	566.017	114.532	100.43
a14	6167.79	138.077	29.1786	0.949314	8925.93	0.166889	2.94692	1.66261	4.09656	0.0722538	2.8456	0.719365	994.946	27.2271	994.37	26.3116	993.099	57.8504	100.186
a15	839.337	17.1802	3.64434	0.765643	1157.53	0.177705	3.54215	1.84765	7.02613	0.0754084	6.06793	0.504139	1054.42	34.5471	1062.59	47.3775	1079.41	121.762	97.6855
a16	1173.19	163.603	4.75873	0.388906	1800.33	0.0232246	8.4731	0.180625	10.9818	0.0564063	6.98613	0.77156	148.003	12.4095	168.598	17.2045	468.396	154.681	31.5979
a17	1153.37	56.4416	5.25291	0.645464	2140.32	0.0752657	5.07012	0.587298	9.02771	0.0565927	7.4695	0.561618	467.802	22.9187	469.141	34.4956	475.697	165.175	98.3404
a18	2267.12	97.0968	10.4196	0.28763	3856.2	0.104389	3.28731	0.877098	4.96577	0.0609388	3.7219	0.661992	640.076	20.0616	639.414	23.8378	637.074	80.085	100.471
a19	1323.7	1487.69	5.8849	0.0103579	2628.36	0.0042416	3.63587	0.0308107	5.70852	0.052683	4.40086	0.63692	27.2853	0.990038	30.8124	1.73399	315.168	100.096	8.65738
a20	421.75	59.9843	2.42242	0.498366	804.252	0.0365643	4.00373	0.276374	9.59725	0.05482	8.72224	0.417174	231.502	9.11069	247.777	21.323	404.887	195.264	57.1769
a21	10548.7	460.978	48.0759	0.274892	17641.8	0.101861	5.09232	0.853379	5.46083	0.0607621	1.97203	0.932518	625.306	30.4186	626.502	25.8574	630.823	42.4767	99.1254
a22	1557.97	70.1419	8.76566	0.735534	2700.21	0.0991383	4.3654	0.822558	5.87462	0.0601761	3.93122	0.743094	609.357	25.4324	609.474	27.2845	609.911	84.973	99.9092
a23	13967.3	45.1791	31.6711	1.18954	8204.04	0.497487	3.64984	12.1951	4.22315	0.177788	2.12456	0.864244	2602.98	78.6423	2619.53	40.4256	2632.34	35.3035	98.8848
a24	3203.75	143.52	14.4186	0.433994	1582.16	0.0907507	2.88864	0.735033	5.11788	0.0587429	4.22474	0.564422	559.975	15.5117	559.503	22.2572	557.58	92.125	100.43
a25	9397.12	17.3032	11.4426	0.0550418	4183.19	0.609456	3.55472	19.7206	4.28917	0.23468	2.4002	0.828766	3067.83	87.3628	3077.76	42.3195	3084.24	38.3111	99.4676
a26	3848.13	189.823	14.8919	0.213668	1358.79	0.0767108	2.93875	0.600319	6.3643	0.0567577	5.64518	0.461755	476.46	13.5112	477.436	24.5354	482.131	124.695	98.8236
a27	3825	509.113	19.7547	0.372228	5335.7	0.0360418	2.97363	0.282386	4.47033	0.0568246	3.33787	0.665192	228.251	6.67204	252.549	10.0448	484.731	73.6963	47.0882
a28	1461.35	77.8133	8.94908	0.760718	2184.7	0.0932647	3.03779	0.763203	6.06929	0.0593501	5.25434	0.500519	574.816	16.7275	575.856	27.0317	579.962	114.145	99.1127
a29	549.483	287.011	3.16351	0.12135	1057.53	0.0105434	3.32713	0.0791612	7.94444	0.054454	7.21417	0.4188	67.6114	2.23815	77.356	5.93454	389.873	161.928	17.3419
a30	1631.49	88.4622	8.46458	0.315727	2879.61	0.091589	3.30499	0.745872	5.5828	0.0590635	4.49942	0.591994	564.928	17.9009	565.826	24.5112	569.439	97.9183	99.2078
a31	1879.22	79.3897	9.7014	0.339667	3114.6	0.114926	4.2801	0.996749	6.6418	0.0629023	5.07881	0.644418	701.293	28.5039	702.158	34.2357	704.928	108.066	99.4843
a32	5160.83	336.678	28.4579	0.650016	8681.7	0.0672459	3.51645	0.575014	4.60821	0.062017	2.97829	0.763083	419.542	14.299	461.252	17.228	674.695	63.6868	62.1825
a33	4284.14	424.971	23.8316	0.0638665	8012.13	0.0601022	3.15676	0.462932	4.18685	0.0558632	2.75039	0.753969	376.247	11.5476	386.295	13.5427	446.935	61.1231	84.1838
a34	1275.55	25.6978	6.32112	0.401739	1576.04	0.224555	3.899	2.62023	5.81006	0.0846283	4.3075	0.671078	1305.9	46.2566	1306.33	43.6223	1307.04	83.6276	99.913
a35	4396.84	560.557	25.4753	0.233425	3184.23	0.0448577	4.76189	0.359768	5.68097	0.0581681	3.09804	0.838218	282.873	13.1923	312.042	15.3778	536.098	67.8028	52.7652
a36	9011.81	341.487	47.0718	0.262971	4406.45	0.132392	3.29074	1.21638	3.85324	0.0666356	2.00463	0.854018	801.496	24.8492	808.117	21.7027	826.405	41.8261	96.9858
a37	15550.1	138.287	51.5907	0.154973	3502.5	0.362997	3.55689	6.46549	4.38246	0.129181	2.56017	0.81162	1996.36	61.3568	2041.22	39.2886	2086.85	45.0287	95.6641
a38	3215.57	80.1236	8.86881	0.200612	4078.22	0.10155	8.87273	1.15448	9.79268	0.0824529	4.14381	0.906058	623.487	52.9461	779.358	54.7303	1256.3	81.0307	49.629
a39	708.553	138.051	5.08783	0.293644	1419.75	0.0362629	2.84408	0.258443	12.4491	0.0516893	12.1199	0.228457	229.627	6.41903	233.411	26.2973	271.688	277.819	84.5188
a40	8437.63	248.487	31.6963	0.112881	7813.23	0.13108	3.1298	1.18692	4.02549	0.0656724	2.53158	0.777496	794.022	23.4243	794.529	22.4297	795.952	53.0783	99.7575
a41	2319.81	109.773	10.2275	0.210047	4094.82	0.0925931	3.23054	0.754822	4.87444	0.0591242	3.65018	0.662751	570.855	17.6729	571.018	21.5159	571.671	79.4068	99.8572
a42	1682.53	61.0094	7.12687	0.34903	2820.5	0.110644	3.9651	0.950314	5.75919	0.0622928	4.17687	0.688482	676.486	25.5143	678.266	28.9015	684.178	89.1776	98.8759
a43	6173.55	107.847	21.3883	0.18762	8141.31	0.196757	3.12894	2.14587	3.91184	0.0790993	2.34781	0.799865	1157.87	33.2474	1163.72	27.4621	1174.62	46.4547	98.5741
a44	411.215	56.4077	1.09532	0.247207	813.624	0.0179488	8.28518	0.129934	13.7689	0.0525035	10.9972	0.601731	114.679	9.42425	124.039	16.2055	307.4	250.475	37.3062
a45	3640.13	1767.4	15.8727	0.429822	1696.67	0.0085269	3.79335	0.0670151	4.6851	0.0570008	2.74967	0.809661	54.7349	2.06783	65.863	2.9922	491.563	60.6384	11.1349
a46	1181.42	131.818	5.36209	0.43911	2409	0.0381095	3.07517	0.268384	6.78855	0.0510766	6.05209	0.452993	241.104	7.28154	241.401	14.691	244.289	139.417	98.6963
a47	1174.71	41.6873	4.57655	0.716326	1975.33	0.0919113	3.30462	0.748778	5.45014	0.0590857	4.334	0.606337	566.831	17.9567	567.515	23.9758	570.256	94.3053	99.3994
a48	2462.14	78.6496	8.83874	0.571726	4253.18	0.0994032	3.165	0.829073	4.68679	0.0604911	3.4567	0.675301	610.911	18.4738	613.098	21.8033	621.186	74.5758	98.3459
a49	1822.51	181.133	6.25802	0.439727	3614.95	0.0311817	3.27978	0.226014	5.82488	0.0525694	4.81376	0.563064	197.94	6.39652	206.902	10.9622	310.258	109.583	63.7986
a50	3048.41	99.9472	13.0692	1.69422	5494.21	0.0851997	3.06113	0.67987	4.8368	0.0578744	3.74488	0.632883	527.085	15.5114	526.696	20.0735	525.009	82.1143	100.395
a51	1144.49	31.046	3.54827	0.374005	1937.51	0.108642	2.93077	0.926083	7.1618	0.0618229	6.53468	0.409223	664.859	18.541	665.572	35.5807	667.986	139.89	99.5318
a52	5041.22	105.399	12.4098	0.134958	8232.39	0.120726	3.06475	1.06329	4.01389	0.0638778	2.59204	0.763535	734.741	21.3173	735.444	21.2236	737.588	54.8599	99.614
a53	378.789	10.8346	1.29323	0.97957	673.034	0.0917743	3.57754	0.745771	10.1558	0.0589363	9.50478	0.352267	566.022	19.4153	565.767	45.0357	564.745	207.011	100.226
a54	37726	109.703	52.4792	0.297191	13872.6	0.437959	2.96824	9.20375	3.25454	0.152416	1.33478	0.912028	2341.5	58.5429	2358.49	30.2537	2373.21	22.7595	98.6638
a55	14860.9	76.0532	23.6938	0.351766	15143	0.292898	3.29653	4.13757	3.80442	0.102454	1.89908	0.8665	1656	48.323	1661.76	31.597	1669.04	35.1216	99.2183
a56	4175.61	68.3998	5.61789	0.384779	5625.55	0.062634	6.23402	0.668796	7.73032	0.077443	4.5711	0.806437	391.624	23.7307	519.98	31.9546	1132.62	91.0042	34.5768
a57	2398.5	32.4744	5.13324	0.266536	3549.06	0.154126	3.19299	1.49797	5.17741	0.0704899	4.07559	0.616715	924.048	27.5464	929.561	32.025	942.657	83.5002	98.0259
a58	431.259	31.8123	1.37387	0.357869	874.101	0.0391865	3.89291	0.276802	10.9843	0.0512309	10.2713	0.354408	247.789	9.47011	248.118	24.4721	251.234	236.315	98.6288
a59	3956.54	211.511	21.586	0.336027	3593.41	0.100352	3.70904	0.834128	5.56809	0.0602845	4.15291	0.666124	616.471	21.8429	615.9	26.0434	613.803	89.7065	100.435
a60	1476.29	67.1349	3.79283	0.439938	2887.59	0.0522218	2.92716	0.382979	6.23164	0.053189	5.50137	0.469725	328.148	9.37183	329.228	17.6753	336.866	124.644	97.412
a within-run background-corrected mean 207Pb signal in counts per second
b U and Pb content and Th/U ratio were calculated relative to GJ-1 and are accurate to approximately 10%.
c corrected for background, mass bias, laser induced U-Pb fractionation and common Pb (if detectable, see analytical method) using Stacey & Kramers (1975) model Pb composition.
207Pb/235U calculated using 207Pb/206Pb/(238U/206Pb × 1/137.88). Errors are propagated by quadratic addition of within-run errors (2SE) and the reproducibility of GJ-1 (2SD).
d Rho is the error correlation defined as err206Pb/238U/err207Pb/235
a within-run background-corrected mean 207Pb signal in counts per second
b U and Pb content and Th/U ratio were calculated relative to GJ-1 and are accurate to approximately 10%.
c corrected for background, mass bias, laser induced U-Pb fractionation and common Pb (if detectable, see analytical method) using
Stacey & Kramers (1975) model Pb composition. 207Pb/235U calculated using 207Pb/206Pb/(238U/206Pb × 1/137.88). Errors are
propagated by quadratic addition of within-run errors (2SE) and the reproducibility of GJ-1 (2SD).
d Rho is the error correlation defined as err206Pb/238U/err207Pb/235U.
