# Supplementary material for: Messinian age and savannah environment of the possible hominin Graecopithecus from Europe
Source: PLoS One. 2017 May 22;12(5):e0177347. doi: 10.1371/journal.pone.0177347 (PMC5439672; doi:10.1371/journal.pone.0177347)
Supplement: S3 Table — (XLSX) [file pone.0177347.s008.xlsx]

## Sheet: Phytolithes
S3 Table. Detailed counts of grass and tree phytolith types (in %) and phytolith indices from the Pikermi Fm (including Pyrgos)
sample	age	cross	bilobate	saddle	rondel	trapeziform	trapeziform	point-shaped	fan-	elongate	globular	globular	globular	sum	non-grass +	Ic	D/P	Iph	Fs	aglobular	C4
	(Ma)		short cell			polylobate	short cell	acicular	shaped		echinate	granulate	psilate	(classified	non-globular	(%)		(%)	(%)	(%)	(%)
						short cell								phytoliths)	(%)
C-B 3.70	7.14	0	0.8	3.3	0.8	0	0	1.6	4.1	6.6	0	0.8	7.4	122	74.6	4.8	0.08	80	42	43	54.264
C-B 1.95	7.158	2	0.7	2.7	3.4	0	0	0	2	8.8	0	1.4	5.4	147	73.6	17.2	0.15	50	27	38	51.336
C-B 1.50	7.162	1.6	0	1.1	1	0.5	1.1	0	1.6	1.1	0.5	2.7	1.1	185	87.7	33.3	0.42	40	38	40	40.02
C-B 1.25	7.165	0.7	0.7	0.7	0.7	0.7	2.2	0	2.9	2.9	1.4	1.4	3.6	138	82.1	31.2	0.17	33	57	38	42.656
C-A 2.75	7.182	0	1.6	1.1	1.6	0.5	1.1	2.2	4.3	4.3	0	6	11.4	184	65.9	19.3	0.5	40	47	59	33.087
PV1 2.20	7.242	0	0	2.6	2.7	0	2.6	0.7	4	1.3	0	0.7	6	151	79.4	38.1	0.06	100	55	36	39.616
PV1 0.50	7.27	0	0.8	4	3.2	0	0	0.8	3.2	0	0.8	1.6	0.8	126	84.8	26.7	0.12	83	36	24	55.708
PV3 2.60	7.29	2.2	1.1	2.8	1.7	3.9	0	0	2.2	0.6	0.6	0.6	23.4	179	60.9	39	0.04	45	27	64	21.96
PV3 -0.60	7.328	0.6	0	2.6	4.4	1.9	0.6	1.9	1.3	1.3	0.6	1.3	5.8	156	77.7	47.2	0.1	80	20	38	32.736
Pyrgos	7,18-7,17	2	0.7	4.7	3.7	1.3	1	0.3	1.7	3.7	0.3	4	3	298	73.6	31.5	0.27	64	18	33	45.895
a Mean value of all samples 41 ± 12%
