# Supplementary material for: Messinian age and savannah environment of the possible hominin Graecopithecus from Europe
Source: PLoS One. 2017 May 22;12(5):e0177347. doi: 10.1371/journal.pone.0177347 (PMC5439672; doi:10.1371/journal.pone.0177347)
Supplement: S4 Table — (XLSX) [file pone.0177347.s009.xlsx]

## Sheet: Palynology
S4 Table. Detailed counts of pollen and micro-charcoal from the Pikermi Formation (Athens and Mesogea Basins).
sample	PV3 -0.60	PV3 2.60	PV1 0.50	PV1 2.20	C-A 2.75	Pyrgos	C-B 1.25	C-B 1.50	C-B 1.95	C-B 3.70
age (Ma)	7328	7290	7270	7242	7182	7.18-7.17	7165	7162	7158	7140
Lycopodium marker spores	110	79	101	104	116	126	138	136	109	115
charcoal	293	68	17	18	49	17	3	107	7	23
charcoal in particle/g	5327	1400	319	439	364	296	43	1659	128	400
Pinus-type	0	16	0	1	107	1	3	8	5	0
Ericipites	0	0	0	0	1	0	0	0	0	0
Corylus-type	0	0	0	1	0	0	0	0	0	0
Quercoid-type	0	0	0	0	6	0	0	0	0	0
Juglans-type	0	0	0	0	2	0	0	0	0	0
Periporites	0	0	0	0	3	0	0	0	0	0
Poaceae	1	1	1	2	12	1	1	1	0	1
Cyperaceae	0	0	0	0	0	0	0	0	0	1
Chenopodiaceae	0	0	0	3	35	1	0	1	0	0
Asteraceae	0	2	0	0	12	0	0	0	0	0
Caryophyllaceae	0	0	0	0	2	0	0	0	0	0
Tricolporites	0	0	0	0	2	0	0	1	0	0
Ulmus-type	0	0	0	0	0	1	0	0	0	0
Myrcia-type	0	0	0	0	1	0	0	0	0	0
Alnus-type	0	0	0	0	1	0	0	0	0	0
Pollen indet.	0	10	1	5	17	1	2	6	3	2
Fungal spores	0	0	0	0	5	2	0	3	0	0
Pollen sum	1	29	2	12	201	5	6	17	8	4
