# Supplementary material for: Messinian age and savannah environment of the possible hominin Graecopithecus from Europe
Source: PLoS One. 2017 May 22;12(5):e0177347. doi: 10.1371/journal.pone.0177347 (PMC5439672; doi:10.1371/journal.pone.0177347)
Supplement: S5 Table — (XLSX) [file pone.0177347.s010.xlsx]

## Sheet: Stable isotopes
S5 Table. Pedogenic carbonate δ18O and δ13C data from the Pikermi Formation (Athens and Mesogea Basins)
sample	age	CO3	d 18Opc	d 13Cpc
	(Ma)	(%CaCO3)	(‰ VPDB )	(‰ VPDB )
PV3 -0.60	7328	30.5105	-7.61009	-4.18284
PV3 -0.40	7326	22.8682	-7.19661	-3.02631
PV3 -0.25	7324	27.296	-7.47265	-3.59607
Pyrgos 1/20	7.18-7.17	49.7276	-7.14766	-4.31155
Pyrgos 2	7.18-7.17	42.5569	-7.21605	-3.75237
Pyrgos 3	7.18-7.17	44.9293	-7.25895	-4.01782
Pyrgos 6	7.18-7.17	39.101	-7.21012	-4.12168
Pyrgos 9-1	7.18-7.17	32.6564	-6.93388	-3.89843
Pyrgos 9-2	7.18-7.17	52.6893	-7.54409	-3.8892
Pyrgos 14	7.18-7.17	43.0776	-7.05536	-4.17524
Pyrgos 21	7.18-7.17	49.5621	-7.51241	-4.18433
Pyrgos 22	7.18-7.17	26.3541	-7.31379	-4.36037
Pyrgos 23	7.18-7.17	42.9694	-7.51637	-3.7859
Pyrgos 24	7.18-7.17	59.3538	-7.65847	-4.38479
Pyrgos 27	7.18-7.17	43.0538	-7.11537	-3.88115
