# Supplementary material for: Messinian age and savannah environment of the possible hominin Graecopithecus from Europe
Source: PLoS One. 2017 May 22;12(5):e0177347. doi: 10.1371/journal.pone.0177347 (PMC5439672; doi:10.1371/journal.pone.0177347)
Supplement: S6 Table — Dimensions (in mm) of the cranial fragment AMPG 02, the premolar row TE 114, and the mandibular fragment AMPG 03. The definitions of measurements (italics) follows [84]. (XLSX) [file pone.0177347.s011.xlsx]

## Sheet: S6 Table
	skull	M7	M8	M9	M32	M33	M34	M35	M36	M37	M38	O-P2
	AMPG 02	75.1	61.8	136.5	58.3	42.0	47.0	26.0	33.0	50.5	67.5	157.0
	P2-P4	85.6
	TE 114
	mandible	3	4	5	11
	AMPG 03. sin	76.6	72.5	148.0	64.0
