# Supplementary material for: Messinian age and savannah environment of the possible hominin Graecopithecus from Europe
Source: PLoS One. 2017 May 22;12(5):e0177347. doi: 10.1371/journal.pone.0177347 (PMC5439672; doi:10.1371/journal.pone.0177347)
Supplement: S7 Table — Dimensions (in mm) of the upper and lower check teeth. The measurements L (length) and W (width) are taken on the occlusal surface and follows [84]. (XLSX) [file pone.0177347.s012.xlsx]

## Sheet: S7 Table
	Upper check teeth	P2		P3		P4		M1		M2		M3
		L	W	L	W	L	W	L	W	L	W	L	W
	AMPG 02 sin	30.1	20.5	23.1	22.7	24.6	23.6	19.4	22	19.7	21.1	21.7	19.1
	Lower check teeth	p2		p3		p4		m1		m2		m3
		L	W	L	W	L	W	L	W	L	W	L	W
	AMPG 03 sin.	28	12.2	23.9	13.7	24.1	13.7	23.2	11.4	23.6	11.2	24.2	10.2
