# Supplementary material for: Messinian age and savannah environment of the possible hominin Graecopithecus from Europe
Source: PLoS One. 2017 May 22;12(5):e0177347. doi: 10.1371/journal.pone.0177347 (PMC5439672; doi:10.1371/journal.pone.0177347)
Supplement: S8 Table — cf. Palaeotragus sp. from Pyrgos Vassilissis, compared to Palaeotragus rouenii and Bohlinia attica (MNHN: Muséum National d’Histoire Naturelle, Paris) (in mm; L–length, W–width, H—height). Heights of unworn teeth are in bold. (XLSX) [file pone.0177347.s013.xlsx]

## Sheet: S8 Table
		cf. Palaeotragus sp.	Palaeotragus roueni	Bohlinia attica
		Pyrgos Vassilissis	Pikermi	Salonique
		(AMPG 18)	(MNHN PIK2339)	(MNHN SLQ709)
	L m1	27.4	23.2	25.5
	W m1	18	16.5	16.7
	H m1	–	–	17.1
	L m2	28.4	23.7	–
	W m2	18.7	18	–
	H m2	23.5	22.5	–
