# Supplementary material for: Messinian age and savannah environment of the possible hominin Graecopithecus from Europe
Source: PLoS One. 2017 May 22;12(5):e0177347. doi: 10.1371/journal.pone.0177347 (PMC5439672; doi:10.1371/journal.pone.0177347)
Supplement: S9 Table — Horn-core basal dimensions (in mm). APD–anteroposterior diameter of the horn-core at its base; TD–transverse diameter of the horn-core at its base. Values in parentheses indicate slightly approximate measurements. Data from Dytiko according to [85]. (XLSX) [file pone.0177347.s014.xlsx]

## Sheet: S9 Table
		Tragoportax macedoniensis	T. macedoniensis	T. macedoniensis
		Pyrgos Vassilissis (AMPG 19a)	male (DTK, DIT, DKO)	female (DTK, DIT, DKO)
	APD	31,3 (sin.)	49,4–62,7	26,0–34,2
		30,4 (dext.)	(mean = 55,7; n = 6)	(mean = 30,5; n = 10)
	TD	22,0 (sin.)	27,5–32,9	19,8–24,1
		(18,2) (dext.)	(mean = 30,3; n = 6)	(mean = 21,7; n = 10)
	TD x 100/APD	70,3 (sin.)	—	—
		(59,9) (dext.)
