# Supplementary material for: Messinian age and savannah environment of the possible hominin Graecopithecus from Europe
Source: PLoS One. 2017 May 22;12(5):e0177347. doi: 10.1371/journal.pone.0177347 (PMC5439672; doi:10.1371/journal.pone.0177347)
Supplement: S10 Table — Dimensions (in mm, L–length) of the upper tooth series. Values in parentheses indicate approximate measurements. Data from Dytiko according to [85]. (XLSX) [file pone.0177347.s015.xlsx]

## Sheet: S10 Table
		Tragoportax macedoniensis	Tragoportax macedoniensis
		Pyrgos Vassilissis (AMPG 19a)	Dytiko (DTK, DIT, DKO)
	L P2–P4	40.8	38,2–42,8
	L M1–M3	45	45,4–50,8
	L P2–M3	80.8	85,0–91,2
	L P2–P4 x 100/L M1–M3	90.7	—
	L P2–P4 x 100/L P2–M3	50.5	—
